# Supplementary material for: Preoperative Oral Carbohydrate (CHO) Supplementation Is Beneficial for Clinical and Biochemical Outcomes in Patients Undergoing Elective Cesarean Delivery under Spinal Anaesthesia—A Randomized Controlled Trial
Source: J Clin Med. 2023 Jul 28;12(15):4978. doi: 10.3390/jcm12154978 (PMC10419905; doi:10.3390/jcm12154978)
Supplement: Supplementary file 1 [file jcm-12-04978-s001.zip]

Archive with 1 entries (1 files):
- jcm-2468959-supplementary.pdf
